# Supplementary material for: How to Improve Surveillance Program for Shiga Toxin-Producing E. coli (STEC): Gap Analysis and Pilot Study
Source: Pathogens. 2024 Jun 17;13(6):511. doi: 10.3390/pathogens13060511 (PMC11206285; doi:10.3390/pathogens13060511)
Supplement: Supplementary file 1 [file pathogens-13-00511-s001.zip]

Archive with 1 entries (1 files):
- pathogens-2972060-supplementary.pdf
